# Supplementary material for: Association of homocysteine with white matter dysconnectivity in schizophrenia
Source: Schizophrenia (Heidelb). 2024 Mar 20;10(1):39. doi: 10.1038/s41537-024-00458-0 (PMC10954654; doi:10.1038/s41537-024-00458-0)
Supplement: Supplementary file 2 — Supplemental Table 1 [file 41537_2024_458_MOESM2_ESM.xlsx]

## Sheet: Suppemental Table 1
	Supplemental Table 1.
	Dosages of antipsychotics taken by the participants with schizophrenia.
	ID	Chlorpromazine equivalent (mg/day)	Aripiprazole (mg/day)	Blonaserin (mg/day)	Chlorpromazine (mg/day)	Clozapine (mg/day)	Haloperidol (mg/day)	Levomepromazine (mg/day)	Olanzapine (mg/day)	Paliperidone (mg/day)	Perospirone (mg/day)	Quetiapine (mg/day)	Risperidone (mg/day)	Zotepine (mg/day)	Haloperidol decanoate (/4w)	Risperidone long-acting injection (/2w)
	s408	400	0	0	0	0	0	0	0	0	0	0	4	0	0	0
	s410	1225	0	0	0	0	0	0	30	0	0	0	0	0	0	0
	s412	1300.76	0	0	0	0	0	25	30	0	0	0	0	50	0	0
	s415	400	0	16	0	0	0	0	0	0	0	0	0	0	0	0
	s419	0	0	0	0	0	0	0	0	0	0	0	0	0	0	0
	s420	200	0	0	0	0	0	0	5	0	0	0	0	0	0	0
	s421	1200	0	0	0	0	0	0	30	0	0	0	0	0	0	0
	s422	400	0	0	0	0	0	0	10	0	0	0	0	0	0	0
	s427	250	0	0	0	0	4.5	25	0	0	0	0	0	0	0	0
	s428	713.636	0	0	0	0	0	0	0	0	0	75	6	0	0	0
	s431	225	0	0	0	0	4.5	0	0	0	0	0	0	0	0	0
	s432	575	0	8	0	0	0	0	0	0	0	0	0	0	0	37.5
	s433	75	3	0	0	0	0	0	0	0	0	0	0	0	0	0
	s435	300	12	0	0	0	0	0	0	0	0	0	0	0	0	0
	s436	400	0	0	0	0	0	0	10	0	0	0	0	0	0	0
	s437	512.5	0	0	12.5	0	0	0	0	0	0	0	5	0	0	0
	s438	400	0	0	0	0	0	0	10	0	0	0	0	0	0	0
	s501	150	6	0	0	0	0	0	0	0	0	0	0	0	0	0
	s504	Unknown
	s505	300	12	0	0	0	0	0	0	0	0	0	0	0	0	0
	s506	500	0	0	0	0	0	0	0	0	0	0	5	0	0	0
	s507	800	0	0	0	0	0	0	0	12	0	0	0	0	0	0
	s511	1175	0	0	0	0	7.5	0	20	0	0	0	0	0	0	0
	s512	375	15	0	0	0	0	0	0	0	0	0	0	0	0	0
	s513	Unknown
	s514	400	0	0	0	0	0	0	0	6	0	0	0	0	0	0
	s515	200	0	0	0	0	0	0	0	0	0	0	2	0	0	0
	s516	800	0	0	0	0	0	0	20	0	0	0	0	0	0	0
	s517	600	0	0	0	0	0	0	0	0	0	0	6	0	0	0
	s519	100	0	0	0	0	0	0	0	0	0	0	1	0	0	0
	s520	75	3	0	0	0	0	0	0	0	0	0	0	0	0	0
	s521	Unknown
	s522	400	0	16	0	0	0	0	0	0	0	0	0	0	0	0
	s523	150	0	0	0	0	0	0	0	0	12	0	0	0	0	0
	s524	200	0	0	0	0	0	0	5	0	0	0	0	0	0	0
	s529	600	0	0	0	0	0	0	15	0	0	0	0	0	0	0
	s530	300	12	0	0	0	0	0	0	0	0	0	0	0	0	0
	s531	150	0	0	0	0	0	0	0	0	12	0	0	0	0	0
	s533	450	18	0	0	0	0	0	0	0	0	0	0	0	0	0
	s534	400	0	0	0	200	0	0	0	0	0	0	0	0	0	0
	s539	637.879	0	0	0	0	0	0	0	0	0	25	6	0	0	0
	s543	200	0	0	0	0	0	0	0	3	0	0	0	0	0	0
	s544	650	18	0	0	0	0	0	0	0	0	0	2	0	0	0
	s545	1000	0	0	0	500	0	0	0	0	0	0	0	0	0	0
	s550	1466.67	0	0	0	0	0	0	20	0	0	0	0	0	200	0
	s551	675.758	0	0	0	0	0	0	0	0	0	50	6	0	0	0
	s552	500	0	0	0	0	0	0	12.5	0	0	0	0	0	0	0
	s554	200	0	0	0	0	0	0	5	0	0	0	0	0	0	0
	s557	300	12	0	0	0	0	0	0	0	0	0	0	0	0	0
	s558	1206.06	24	0	0	0	0	0	0	0	0	400	0	0	0	0
	s559	Unknown
	s560	800	0	0	0	0	0	0	20	0	0	0	0	0	0	0
	s561	150	0	0	0	0	0	0	0	0	0	0	1.5	0	0	0
